# Supplementary material for: Comparative analysis of the organelle genomes of three Rhodiola species provide insights into their structural dynamics and sequence divergences
Source: BMC Plant Biol. 2023 Mar 22;23:156. doi: 10.1186/s12870-023-04159-1 (PMC10031898; doi:10.1186/s12870-023-04159-1)
Supplement: Supplementary file 8 — Supplementary Material 8 [file 12870_2023_4159_MOESM8_ESM.xlsx]

## Sheet: Sheet1
Table S5. Collinear regions identified between R. crenulata and R. wallichiana
query	subject	% identity	alignment length	mismatches	gap opens	q. start	q. end	s. start	s. end	evalue	bit score
Rhodiola_crenulata	Rhodiola_wallichiana_chr1	99.675	14440	24	3	18641	33079	115309	100892	0	26384
Rhodiola_crenulata	Rhodiola_wallichiana_chr1	99.689	5469	5	2	9097	14564	42614	37157	0	9995
Rhodiola_crenulata	Rhodiola_wallichiana_chr1	99.907	5353	5	0	48337	53689	23499	28851	0	9858
Rhodiola_crenulata	Rhodiola_wallichiana_chr1	99.743	4663	7	1	95455	100117	72401	77058	0	8540
Rhodiola_crenulata	Rhodiola_wallichiana_chr1	98.963	4435	18	6	119831	124254	34664	30247	0	7910
Rhodiola_crenulata	Rhodiola_wallichiana_chr1	99.754	4069	10	0	108996	113064	95089	99157	0	7459
Rhodiola_crenulata	Rhodiola_wallichiana_chr1	99.228	3884	23	6	5291	9169	89746	85865	0	6999
Rhodiola_crenulata	Rhodiola_wallichiana_chr1	99.76	3330	8	0	14520	17849	49115	52444	0	6106
Rhodiola_crenulata	Rhodiola_wallichiana_chr1	99.6	3250	13	0	101740	104989	63207	59958	0	5930
Rhodiola_crenulata	Rhodiola_wallichiana_chr1	99.486	3111	5	2	175887	178997	10050	13149	0	5646
Rhodiola_crenulata	Rhodiola_wallichiana_chr1	99.58	2856	3	1	44292	47138	15698	18553	0	5199
Rhodiola_crenulata	Rhodiola_wallichiana_chr1	99.764	2538	3	1	147742	150279	1	2535	0	4650
Rhodiola_crenulata	Rhodiola_wallichiana_chr1	99.517	2482	12	0	60229	62710	67606	70087	0	4518
Rhodiola_crenulata	Rhodiola_wallichiana_chr1	99.555	2249	8	2	136821	139068	57721	59968	0	4096
Rhodiola_crenulata	Rhodiola_wallichiana_chr1	99.794	1942	4	0	134818	136759	55789	57730	0	3565
Rhodiola_crenulata	Rhodiola_wallichiana_chr1	99.784	1856	4	0	145886	147741	116932	118787	0	3406
Rhodiola_crenulata	Rhodiola_wallichiana_chr1	98.965	1739	12	4	113209	114945	93404	91670	0	3107
Rhodiola_crenulata	Rhodiola_wallichiana_chr1	99.643	1683	2	1	106555	108237	93398	95076	0	3072
Rhodiola_crenulata	Rhodiola_wallichiana_chr1	99.628	1345	5	0	77117	78461	115398	116742	0	2457
Rhodiola_crenulata	Rhodiola_wallichiana_chr1	98.777	1145	6	1	47204	48348	22259	23395	0	2030
Rhodiola_crenulata	Rhodiola_wallichiana_chr1	98.944	1042	1	1	55905	56936	18590	19631	0	1855
Rhodiola_crenulata	Rhodiola_wallichiana_chr1	98.996	996	2	1	117133	118128	48174	49161	0	1777
Rhodiola_crenulata	Rhodiola_wallichiana_chr1	98.328	658	3	1	150522	151179	2524	3173	0	1147
Rhodiola_crenulata	Rhodiola_wallichiana_chr1	100	368	0	0	4938	5305	91502	91135	0	680
Rhodiola_crenulata	Rhodiola_wallichiana_chr1	100	340	0	0	58350	58689	55460	55799	1.77e-179	628
Rhodiola_crenulata	Rhodiola_wallichiana_chr1	99.267	273	2	0	54293	54565	72131	71859	6.75e-139	494
Rhodiola_crenulata	Rhodiola_wallichiana_chr1	97.38	229	4	2	165153	165380	71631	71858	3.27e-107	388
Rhodiola_crenulata	Rhodiola_wallichiana_chr1	95.513	156	7	0	189646	189801	70200	70355	1.61e-65	250
Rhodiola_crenulata	Rhodiola_wallichiana_chr1	97.321	112	2	1	144312	144423	7593	7483	3.56e-47	189
Rhodiola_crenulata	Rhodiola_wallichiana_chr1	100	98	0	0	106331	106428	67638	67541	5.97e-45	182
Rhodiola_crenulata	Rhodiola_wallichiana_chr1	92.135	89	3	1	182292	182380	37101	37185	3.67e-27	122
Rhodiola_crenulata	Rhodiola_wallichiana_chr1	97.015	67	1	1	142834	142900	48192	48127	7.94e-24	111
Rhodiola_crenulata	Rhodiola_wallichiana_chr1	96.429	56	2	0	178979	179034	3743	3688	2.88e-18	93.5
Rhodiola_crenulata	Rhodiola_wallichiana_chr1	97.778	45	1	0	118082	118126	37201	37157	8.05e-14	78.7
Rhodiola_crenulata	Rhodiola_wallichiana_chr1	100	42	0	0	483	524	66307	66266	8.05e-14	78.7
Rhodiola_crenulata	Rhodiola_wallichiana_chr1	97.5	40	1	0	171147	171186	67540	67501	4.85e-11	69.4
Rhodiola_crenulata	Rhodiola_wallichiana_chr1	97.5	40	1	0	66805	66844	67540	67501	4.85e-11	69.4
Rhodiola_crenulata	Rhodiola_wallichiana_chr1	100	32	0	0	166966	166997	6425	6394	2.92e-08	60.2
Rhodiola_crenulata	Rhodiola_wallichiana_chr1	94.737	38	2	0	7624	7661	73153	73116	2.92e-08	60.2
Rhodiola_crenulata	Rhodiola_wallichiana_chr1	88.235	51	4	2	96158	96207	87364	87413	2.92e-08	60.2
Rhodiola_crenulata	Rhodiola_wallichiana_chr1	100	29	0	0	182352	182380	49159	49131	1.36e-06	54.7
Rhodiola_crenulata	Rhodiola_wallichiana_chr2	99.681	9709	16	2	66897	76596	11257	20959	0	17743
Rhodiola_crenulata	Rhodiola_wallichiana_chr2	99.724	7596	15	6	154701	162293	1	7593	0	13906
Rhodiola_crenulata	Rhodiola_wallichiana_chr2	99.69	6454	16	2	124368	130817	45798	39345	0	11804
Rhodiola_crenulata	Rhodiola_wallichiana_chr2	99.534	5577	17	2	179023	184591	31072	25497	0	10146
Rhodiola_crenulata	Rhodiola_wallichiana_chr2	99.657	4663	9	2	171239	175901	11257	15912	0	8516
Rhodiola_crenulata	Rhodiola_wallichiana_chr2	99.741	3864	9	1	517	4380	55968	59830	0	7079
Rhodiola_crenulata	Rhodiola_wallichiana_chr2	99.339	3630	19	5	151073	154700	78447	82073	0	6565
Rhodiola_crenulata	Rhodiola_wallichiana_chr2	99.313	1893	3	3	90654	92545	74014	72131	0	3415
Rhodiola_crenulata	Rhodiola_wallichiana_chr2	99.72	1788	5	0	141065	142852	77348	75561	0	3275
Rhodiola_crenulata	Rhodiola_wallichiana_chr2	99.825	1712	3	0	139109	140820	66140	64429	0	3145
Rhodiola_crenulata	Rhodiola_wallichiana_chr2	99.649	1710	5	1	118118	119827	31580	33288	0	3123
Rhodiola_crenulata	Rhodiola_wallichiana_chr2	95.804	1573	47	13	92493	94057	70405	68844	0	2521
Rhodiola_crenulata	Rhodiola_wallichiana_chr2	99.342	1215	6	2	131779	132991	23184	21970	0	2198
Rhodiola_crenulata	Rhodiola_wallichiana_chr2	99.738	1146	2	1	56939	58084	39316	38172	0	2098
Rhodiola_crenulata	Rhodiola_wallichiana_chr2	99.198	997	4	1	162291	163283	72182	71186	0	1794
Rhodiola_crenulata	Rhodiola_wallichiana_chr2	99.786	933	2	0	116219	117151	74647	75579	0	1712
Rhodiola_crenulata	Rhodiola_wallichiana_chr2	98.945	758	6	1	190243	190998	52980	52223	0	1354
Rhodiola_crenulata	Rhodiola_wallichiana_chr2	100	308	0	0	187	494	10952	11259	1.09e-161	569
Rhodiola_crenulata	Rhodiola_wallichiana_chr2	100	171	0	0	17834	18004	8792	8622	1.57e-85	316
Rhodiola_crenulata	Rhodiola_wallichiana_chr2	99.371	159	1	0	140820	140978	45997	46155	3.42e-77	289
Rhodiola_crenulata	Rhodiola_wallichiana_chr2	98.065	155	3	0	162184	162338	70512	70358	1.24e-71	270
Rhodiola_crenulata	Rhodiola_wallichiana_chr2	74.222	675	140	29	61019	61674	8421	7762	4.48e-66	252
Rhodiola_crenulata	Rhodiola_wallichiana_chr2	97.744	133	2	1	76975	77107	20945	21076	7.55e-59	228
Rhodiola_crenulata	Rhodiola_wallichiana_chr2	99.18	122	1	0	54144	54265	9042	8921	1.26e-56	220
Rhodiola_crenulata	Rhodiola_wallichiana_chr2	100	92	0	0	95350	95441	71662	71753	1.29e-41	171
Rhodiola_crenulata	Rhodiola_wallichiana_chr2	100	90	0	0	164130	164219	39995	40084	1.67e-40	167
Rhodiola_crenulata	Rhodiola_wallichiana_chr2	100	90	0	0	47122	47211	74009	74098	1.67e-40	167
Rhodiola_crenulata	Rhodiola_wallichiana_chr2	98.507	67	1	0	123227	123293	53419	53353	4.74e-26	119
Rhodiola_crenulata	Rhodiola_wallichiana_chr2	100	49	0	0	159932	159980	62595	62643	1.03e-17	91.6
Rhodiola_crenulata	Rhodiola_wallichiana_chr2	100	36	0	0	14825	14860	53631	53666	1.74e-10	67.6
Rhodiola_crenulata	Rhodiola_wallichiana_chr2	100	32	0	0	166966	166997	35927	35896	2.92e-08	60.2
Rhodiola_crenulata	Rhodiola_wallichiana_chr2	100	30	0	0	15148	15177	53640	53669	3.77e-07	56.5
Rhodiola_crenulata	Rhodiola_wallichiana_chr2	90.476	42	3	1	54118	54159	75393	75353	1.36e-06	54.7
