# Supplementary material for: Comparative analysis of the organelle genomes of three Rhodiola species provide insights into their structural dynamics and sequence divergences
Source: BMC Plant Biol. 2023 Mar 22;23:156. doi: 10.1186/s12870-023-04159-1 (PMC10031898; doi:10.1186/s12870-023-04159-1)
Supplement: Supplementary file 9 — Supplementary Material 9 [file 12870_2023_4159_MOESM9_ESM.xlsx]

## Sheet: Sheet1
Table S6. Collinear regions identified between R. crenulata and R. sacra
query	subject	% identity	alignment length	mismatches	gap opens	q. start	q. end	s. start	s. end	evalue	bit score
Rhodiola_crenulata	Rhodiola_sacra_chr2	99.45	16555	39	17	23518	40070	38431	21927	0	30020
Rhodiola_crenulata	Rhodiola_sacra_chr2	99.458	5352	18	4	88934	94282	75242	69899	0	9712
Rhodiola_crenulata	Rhodiola_sacra_chr2	99.131	5292	21	5	179023	184300	60838	66118	0	9494
Rhodiola_crenulata	Rhodiola_sacra_chr2	99.595	4693	10	2	95425	100117	45413	50096	0	8552
Rhodiola_crenulata	Rhodiola_sacra_chr2	99.656	4073	5	2	108996	113067	9531	13595	0	7435
Rhodiola_crenulata	Rhodiola_sacra_chr2	99.077	3791	25	9	5386	9169	7870	4083	0	6798
Rhodiola_crenulata	Rhodiola_sacra_chr2	99.659	1762	6	0	2158	3919	19222	20983	0	3221
Rhodiola_crenulata	Rhodiola_sacra_chr2	99.462	1674	5	1	106564	108237	7849	9518	0	3038
Rhodiola_crenulata	Rhodiola_sacra_chr2	99.667	1502	4	1	118118	119618	60340	58839	0	2745
Rhodiola_crenulata	Rhodiola_sacra_chr2	99.596	743	2	1	116219	116960	17429	18171	0	1354
Rhodiola_crenulata	Rhodiola_sacra_chr2	97.245	726	2	2	62701	63426	42545	41838	0	1214
Rhodiola_crenulata	Rhodiola_sacra_chr2	98.661	224	3	0	187575	187798	42516	42739	5.66e-110	398
Rhodiola_crenulata	Rhodiola_sacra_chr2	99.087	219	1	1	144738	144956	38639	38422	2.63e-108	392
Rhodiola_crenulata	Rhodiola_sacra_chr2	98.446	193	2	1	77316	77507	20977	21169	3.48e-92	339
Rhodiola_crenulata	Rhodiola_sacra_chr2	100	180	0	0	78282	78461	21148	21327	1.62e-90	333
Rhodiola_crenulata	Rhodiola_sacra_chr2	100	90	0	0	47122	47211	16791	16880	1.74e-40	167
Rhodiola_crenulata	Rhodiola_sacra_chr2	100	72	0	0	115306	115377	23479	23550	1.76e-30	134
Rhodiola_crenulata	Rhodiola_sacra_chr2	100	50	0	0	178979	179028	19094	19143	2.99e-18	93.5
Rhodiola_crenulata	Rhodiola_sacra_chr2	92.308	65	2	3	97418	97481	75318	75380	3.87e-17	89.8
Rhodiola_crenulata	Rhodiola_sacra_chr2	96	50	2	0	90428	90477	69783	69832	6.48e-15	82.4
Rhodiola_crenulata	Rhodiola_sacra_chr2	100	43	0	0	171191	171233	43354	43312	2.33e-14	80.5
Rhodiola_crenulata	Rhodiola_sacra_chr2	100	43	0	0	66849	66891	43354	43312	2.33e-14	80.5
Rhodiola_crenulata	Rhodiola_sacra_chr2	100	33	0	0	166965	166997	39623	39655	8.44e-09	62.1
Rhodiola_crenulata	Rhodiola_sacra_chr2	94.737	38	2	0	96170	96207	5592	5629	3.04e-08	60.2
Rhodiola_crenulata	Rhodiola_sacra_chr2	94.737	38	2	0	7624	7661	46195	46158	3.04e-08	60.2
Rhodiola_crenulata	Rhodiola_sacra_chr2	100	28	0	0	33052	33079	15365	15338	5.08e-06	52.8
Rhodiola_crenulata	Rhodiola_sacra_chr1	99.556	10808	13	7	145117	155908	117094	127882	0	19660
Rhodiola_crenulata	Rhodiola_sacra_chr1	99.934	9056	6	0	66897	75952	60439	51384	0	16691
Rhodiola_crenulata	Rhodiola_sacra_chr1	99.259	5803	17	11	124368	130167	110907	105128	0	10455
Rhodiola_crenulata	Rhodiola_sacra_chr1	99.731	5570	7	4	156725	162293	1	5563	0	10196
Rhodiola_crenulata	Rhodiola_sacra_chr1	99.893	4663	4	1	171239	175901	60439	55778	0	8582
Rhodiola_crenulata	Rhodiola_sacra_chr1	99.925	3983	3	0	48337	52319	42624	46606	0	7339
Rhodiola_crenulata	Rhodiola_sacra_chr1	99.652	3734	10	2	139114	142846	111729	115460	0	6820
Rhodiola_crenulata	Rhodiola_sacra_chr1	99.94	3320	2	0	14530	17849	89655	86336	0	6120
Rhodiola_crenulata	Rhodiola_sacra_chr1	98.906	3290	11	5	56939	60228	21013	17749	0	5853
Rhodiola_crenulata	Rhodiola_sacra_chr1	99.772	3069	6	1	175929	178997	39926	36859	0	5627
Rhodiola_crenulata	Rhodiola_sacra_chr1	99.605	2787	9	2	136344	139129	100880	103665	0	5084
Rhodiola_crenulata	Rhodiola_sacra_chr1	99.236	2488	13	3	60229	62710	75229	72742	0	4484
Rhodiola_crenulata	Rhodiola_sacra_chr1	99.246	2388	1	1	41022	43392	63817	66204	0	4294
Rhodiola_crenulata	Rhodiola_sacra_chr1	99.904	2085	1	1	166959	169042	15246	17330	0	3838
Rhodiola_crenulata	Rhodiola_sacra_chr1	99.444	1980	2	1	43887	45857	25727	23748	0	3587
Rhodiola_crenulata	Rhodiola_sacra_chr1	99.427	1919	11	0	142834	144752	90580	92498	0	3483
Rhodiola_crenulata	Rhodiola_sacra_chr1	99.788	1889	3	1	21503	23391	75224	77111	0	3465
Rhodiola_crenulata	Rhodiola_sacra_chr1	99.374	1437	8	1	101724	103160	98645	100080	0	2603
Rhodiola_crenulata	Rhodiola_sacra_chr1	100	1277	0	0	63415	64691	16054	17330	0	2359
Rhodiola_crenulata	Rhodiola_sacra_chr1	100	1233	0	0	52473	53705	46597	47829	0	2278
Rhodiola_crenulata	Rhodiola_sacra_chr1	98.242	1308	4	1	45831	47138	30508	31796	0	2270
Rhodiola_crenulata	Rhodiola_sacra_chr1	97.315	1341	7	2	76007	77318	103656	104996	0	2250
Rhodiola_crenulata	Rhodiola_sacra_chr1	98.323	1252	19	2	164130	165380	21692	22942	0	2194
Rhodiola_crenulata	Rhodiola_sacra_chr1	99.901	1007	1	0	4367	5373	82727	83733	0	1855
Rhodiola_crenulata	Rhodiola_sacra_chr1	99.487	974	4	1	162309	163282	97692	98664	0	1770
Rhodiola_crenulata	Rhodiola_sacra_chr1	99.894	947	1	0	117139	118085	90592	89646	0	1744
Rhodiola_crenulata	Rhodiola_sacra_chr1	100	867	0	0	77595	78461	32476	33342	0	1602
Rhodiola_crenulata	Rhodiola_sacra_chr1	99.459	740	4	0	130078	130817	21781	21042	0	1345
Rhodiola_crenulata	Rhodiola_sacra_chr1	99.725	726	0	2	155999	156724	127870	128593	0	1328
Rhodiola_crenulata	Rhodiola_sacra_chr1	97.245	726	2	2	62701	63426	96646	95939	0	1214
Rhodiola_crenulata	Rhodiola_sacra_chr1	99.692	650	0	2	123718	124367	100067	100714	0	1188
Rhodiola_crenulata	Rhodiola_sacra_chr1	99.091	660	1	1	55905	56564	31833	32487	0	1181
Rhodiola_crenulata	Rhodiola_sacra_chr1	99.19	494	2	2	166509	167001	116122	115630	0	889
Rhodiola_crenulata	Rhodiola_sacra_chr1	99.765	425	1	0	64710	65134	66196	66620	0	780
Rhodiola_crenulata	Rhodiola_sacra_chr1	99.765	425	1	0	169061	169485	66196	66620	0	780
Rhodiola_crenulata	Rhodiola_sacra_chr1	100	378	0	0	131073	131450	62743	63120	0	699
Rhodiola_crenulata	Rhodiola_sacra_chr1	100	261	0	0	65083	65343	17320	17580	1.52e-135	483
Rhodiola_crenulata	Rhodiola_sacra_chr1	100	261	0	0	169434	169694	17320	17580	1.52e-135	483
Rhodiola_crenulata	Rhodiola_sacra_chr1	98.535	273	4	0	54293	54565	23215	22943	1.52e-135	483
Rhodiola_crenulata	Rhodiola_sacra_chr1	99.206	252	2	0	17834	18085	60930	60679	3.31e-127	455
Rhodiola_crenulata	Rhodiola_sacra_chr1	100	236	0	0	259	494	60672	60437	1.2e-121	436
Rhodiola_crenulata	Rhodiola_sacra_chr1	97.967	246	0	1	48108	48348	42275	42520	3.36e-117	422
Rhodiola_crenulata	Rhodiola_sacra_chr1	100	223	0	0	116929	117151	115670	115448	2.02e-114	412
Rhodiola_crenulata	Rhodiola_sacra_chr1	99.556	225	1	0	119603	119827	10381	10605	7.27e-114	411
Rhodiola_crenulata	Rhodiola_sacra_chr1	96.356	247	6	1	144738	144984	92741	92498	1.22e-111	403
Rhodiola_crenulata	Rhodiola_sacra_chr1	98.661	224	3	0	187575	187798	96617	96840	5.66e-110	398
Rhodiola_crenulata	Rhodiola_sacra_chr1	94.422	251	3	2	56696	56936	51401	51152	2.65e-103	375
Rhodiola_crenulata	Rhodiola_sacra_chr1	99.462	186	1	0	189635	189820	72650	72465	3.48e-92	339
Rhodiola_crenulata	Rhodiola_sacra_chr1	99.444	180	1	0	27550	27729	40559	40738	7.54e-89	327
Rhodiola_crenulata	Rhodiola_sacra_chr1	93.878	147	4	1	164078	164219	105071	105217	1.7e-55	217
Rhodiola_crenulata	Rhodiola_sacra_chr1	98.913	92	1	0	95350	95441	98190	98099	6.25e-40	165
Rhodiola_crenulata	Rhodiola_sacra_chr1	100	58	0	0	9705	9762	72412	72355	1.07e-22	108
Rhodiola_crenulata	Rhodiola_sacra_chr1	98.148	54	1	0	175886	175939	41465	41412	8.32e-19	95.3
Rhodiola_crenulata	Rhodiola_sacra_chr1	100	43	0	0	171191	171233	97456	97414	2.33e-14	80.5
Rhodiola_crenulata	Rhodiola_sacra_chr1	100	43	0	0	66849	66891	97456	97414	2.33e-14	80.5
Rhodiola_crenulata	Rhodiola_sacra_chr1	100	38	0	0	106331	106368	75197	75234	1.4e-11	71.3
Rhodiola_crenulata	Rhodiola_sacra_chr1	100	38	0	0	54118	54155	104795	104832	1.4e-11	71.3
Rhodiola_crenulata	Rhodiola_sacra_chr1	93.617	47	2	1	54115	54160	47903	47949	5.04e-11	69.4
Rhodiola_crenulata	Rhodiola_sacra_chr1	100	37	0	0	118092	118128	89655	89619	5.04e-11	69.4
Rhodiola_crenulata	Rhodiola_sacra_chr1	100	33	0	0	166965	166997	93724	93756	8.44e-09	62.1
Rhodiola_crenulata	Rhodiola_sacra_chr1	100	32	0	0	132960	132991	61999	61968	3.04e-08	60.2
Rhodiola_crenulata	Rhodiola_sacra_chr1	89.13	46	4	1	116929	116973	104832	104787	3.93e-07	56.5
Rhodiola_crenulata	Rhodiola_sacra_chr1	100	29	0	0	182352	182380	89621	89649	1.41e-06	54.7
Rhodiola_crenulata	Rhodiola_sacra_chr1	92.105	38	2	1	54118	54155	115634	115670	5.08e-06	52.8
