# Supplementary material for: Comparative analysis of the organelle genomes of three Rhodiola species provide insights into their structural dynamics and sequence divergences
Source: BMC Plant Biol. 2023 Mar 22;23:156. doi: 10.1186/s12870-023-04159-1 (PMC10031898; doi:10.1186/s12870-023-04159-1)
Supplement: Supplementary file 10 — Supplementary Material 10 [file 12870_2023_4159_MOESM10_ESM.xlsx]

## Sheet: Sheet1
Table S7. Collinear regions identified between R. sacra and R. wallichiana
query	subject	% identity	alignment length	mismatches	gap opens	q. start	q. end	s. start	s. end	evalue	bit score
Rhodiola_sacra_chr1	Rhodiola_wallichiana_chr2	99.828	9289	10	1	51384	60672	20306	11024	0	17060
Rhodiola_sacra_chr1	Rhodiola_wallichiana_chr2	99.285	6013	16	11	105128	111114	39995	46006	0	10840
Rhodiola_sacra_chr1	Rhodiola_wallichiana_chr2	99.513	5750	20	5	1	5742	2023	7772	0	10456
Rhodiola_sacra_chr1	Rhodiola_wallichiana_chr2	99.229	3630	20	7	123051	126675	78447	82073	0	6541
Rhodiola_sacra_chr1	Rhodiola_wallichiana_chr2	99.92	2507	2	0	68810	71316	69035	66529	0	4619
Rhodiola_sacra_chr1	Rhodiola_wallichiana_chr2	99.95	1992	1	0	113679	115670	77348	75357	0	3674
Rhodiola_sacra_chr1	Rhodiola_wallichiana_chr2	99.396	1986	3	2	93725	95710	35927	33951	0	3592
Rhodiola_sacra_chr1	Rhodiola_wallichiana_chr2	99.373	1914	11	1	19868	21781	38172	40084	0	3467
Rhodiola_sacra_chr1	Rhodiola_wallichiana_chr2	99.532	1708	7	1	111729	113436	66135	64429	0	3109
Rhodiola_sacra_chr1	Rhodiola_wallichiana_chr2	99.586	1208	4	1	126676	127882	1	1208	0	2202
Rhodiola_sacra_chr1	Rhodiola_wallichiana_chr2	99.588	972	4	0	97692	98663	72160	71189	0	1773
Rhodiola_sacra_chr1	Rhodiola_wallichiana_chr2	100	896	0	0	61104	61999	21106	22001	0	1655
Rhodiola_sacra_chr1	Rhodiola_wallichiana_chr2	99.662	888	2	1	10381	11268	33065	33951	0	1622
Rhodiola_sacra_chr1	Rhodiola_wallichiana_chr2	99.862	724	1	0	127870	128593	1299	2022	0	1332
Rhodiola_sacra_chr1	Rhodiola_wallichiana_chr2	99.833	599	1	0	103656	104254	20361	20959	0	1101
Rhodiola_sacra_chr1	Rhodiola_wallichiana_chr2	100	409	0	0	71670	72078	66537	66129	0	756
Rhodiola_sacra_chr1	Rhodiola_wallichiana_chr2	99.275	414	2	1	28129	28542	35925	36337	0	747
Rhodiola_sacra_chr1	Rhodiola_wallichiana_chr2	100	253	0	0	60760	61012	8622	8874	2.71e-131	468
Rhodiola_sacra_chr1	Rhodiola_wallichiana_chr2	100	190	0	0	63641	63830	55531	55720	2.85e-96	351
Rhodiola_sacra_chr1	Rhodiola_wallichiana_chr2	98.235	170	2	1	104633	104802	20945	21113	1.35e-79	296
Rhodiola_sacra_chr1	Rhodiola_wallichiana_chr2	98.113	159	1	1	113436	113592	45997	46155	1.76e-73	276
Rhodiola_sacra_chr1	Rhodiola_wallichiana_chr2	74.222	675	140	29	73778	74433	7762	8421	2.97e-66	252
Rhodiola_sacra_chr1	Rhodiola_wallichiana_chr2	100	110	0	0	5454	5563	70512	70403	8.43e-52	204
Rhodiola_sacra_chr1	Rhodiola_wallichiana_chr2	98.361	61	1	0	74619	74679	46278	46338	6.8e-23	108
Rhodiola_sacra_chr1	Rhodiola_wallichiana_chr2	100	49	0	0	3209	3257	62595	62643	6.85e-18	91.6
Rhodiola_sacra_chr1	Rhodiola_wallichiana_chr2	100	36	0	0	89325	89360	53666	53631	1.15e-10	67.6
Rhodiola_sacra_chr1	Rhodiola_wallichiana_chr2	100	36	0	0	66614	66649	55981	55946	1.15e-10	67.6
Rhodiola_sacra_chr1	Rhodiola_wallichiana_chr2	100	31	0	0	92519	92549	10713	10683	6.95e-08	58.4
Rhodiola_sacra_chr1	Rhodiola_wallichiana_chr2	100	30	0	0	89008	89037	53669	53640	2.5e-07	56.5
Rhodiola_sacra_chr1	Rhodiola_wallichiana_chr2	89.13	46	4	1	104787	104832	75401	75357	2.5e-07	56.5
Rhodiola_sacra_chr1	Rhodiola_wallichiana_chr1	99.438	6942	14	3	83721	90646	55059	48127	0	12580
Rhodiola_sacra_chr1	Rhodiola_wallichiana_chr1	99.256	5644	7	4	34296	39926	15712	10091	0	10157
Rhodiola_sacra_chr1	Rhodiola_wallichiana_chr1	99.584	4332	5	2	42275	46606	23163	27481	0	7888
Rhodiola_sacra_chr1	Rhodiola_wallichiana_chr1	97.066	2795	37	20	72471	75240	70369	67595	0	4665
Rhodiola_sacra_chr1	Rhodiola_wallichiana_chr1	99.173	2538	4	2	119734	122257	1	2535	0	4554
Rhodiola_sacra_chr1	Rhodiola_wallichiana_chr1	99.644	2248	8	0	101357	103604	57721	59968	0	4108
Rhodiola_sacra_chr1	Rhodiola_wallichiana_chr1	99.303	2010	3	2	49393	51401	21380	19381	0	3624
Rhodiola_sacra_chr1	Rhodiola_wallichiana_chr1	98.553	2004	5	2	30508	32487	17246	19249	0	3518
Rhodiola_sacra_chr1	Rhodiola_wallichiana_chr1	99.735	1889	4	1	75224	77111	112447	110559	0	3459
Rhodiola_sacra_chr1	Rhodiola_wallichiana_chr1	99.731	1856	5	0	117878	119733	116932	118787	0	3400
Rhodiola_sacra_chr1	Rhodiola_wallichiana_chr1	100	1575	0	0	23748	25322	17272	15698	0	2909
Rhodiola_sacra_chr1	Rhodiola_wallichiana_chr1	99.578	1421	5	1	98661	100080	63207	61787	0	2590
Rhodiola_sacra_chr1	Rhodiola_wallichiana_chr1	100	1217	0	0	46597	47813	27635	28851	0	2248
Rhodiola_sacra_chr1	Rhodiola_wallichiana_chr1	99.816	1089	2	0	32476	33564	115876	116964	0	2001
Rhodiola_sacra_chr1	Rhodiola_wallichiana_chr1	99.888	889	1	0	47916	48804	4662	5550	0	1637
Rhodiola_sacra_chr1	Rhodiola_wallichiana_chr1	99.662	888	2	1	93725	94612	6425	5539	0	1622
Rhodiola_sacra_chr1	Rhodiola_wallichiana_chr1	98.756	884	6	2	41412	42295	10101	9223	0	1567
Rhodiola_sacra_chr1	Rhodiola_wallichiana_chr1	99.358	779	3	2	22716	23492	71631	72409	0	1410
Rhodiola_sacra_chr1	Rhodiola_wallichiana_chr1	98.48	658	2	1	122500	123157	2524	3173	0	1153
Rhodiola_sacra_chr1	Rhodiola_wallichiana_chr1	99.069	537	3	2	100067	100601	30783	30247	0	963
Rhodiola_sacra_chr1	Rhodiola_wallichiana_chr1	99.604	505	2	0	9166	9670	8374	7870	0	922
Rhodiola_sacra_chr1	Rhodiola_wallichiana_chr1	100	416	0	0	100880	101295	57315	57730	0	769
Rhodiola_sacra_chr1	Rhodiola_wallichiana_chr1	99.275	414	2	1	28129	28542	6423	6835	0	747
Rhodiola_sacra_chr1	Rhodiola_wallichiana_chr1	100	368	0	0	83298	83665	91502	91135	0	680
Rhodiola_sacra_chr1	Rhodiola_wallichiana_chr1	100	340	0	0	19272	19611	55799	55460	1.17e-179	628
Rhodiola_sacra_chr1	Rhodiola_wallichiana_chr1	99.492	197	1	0	97508	97704	28903	29099	1.7e-98	359
Rhodiola_sacra_chr1	Rhodiola_wallichiana_chr1	96.535	202	7	0	104795	104996	115398	115599	2.87e-91	335
Rhodiola_sacra_chr1	Rhodiola_wallichiana_chr1	99.444	180	1	0	40559	40738	106418	106239	4.8e-89	327
Rhodiola_sacra_chr1	Rhodiola_wallichiana_chr1	97.321	112	2	1	92058	92169	7593	7483	2.36e-47	189
Rhodiola_sacra_chr1	Rhodiola_wallichiana_chr1	98.148	108	2	0	61005	61112	115299	115406	2.36e-47	189
Rhodiola_sacra_chr1	Rhodiola_wallichiana_chr1	100	100	0	0	81339	81438	7676	7577	3.05e-46	185
Rhodiola_sacra_chr1	Rhodiola_wallichiana_chr1	100	83	0	0	83651	83733	89746	89664	8.61e-37	154
Rhodiola_sacra_chr1	Rhodiola_wallichiana_chr1	98.824	85	0	1	49314	49398	21852	21769	1.11e-35	150
Rhodiola_sacra_chr1	Rhodiola_wallichiana_chr1	100	58	0	0	72355	72412	41960	42017	6.8e-23	108
Rhodiola_sacra_chr1	Rhodiola_wallichiana_chr1	100	35	0	0	89621	89655	37157	37191	4.15e-10	65.8
Rhodiola_sacra_chr1	Rhodiola_wallichiana_chr1	100	35	0	0	27509	27543	55101	55135	4.15e-10	65.8
Rhodiola_sacra_chr2	Rhodiola_wallichiana_chr1	99.726	10201	23	2	45443	55639	72401	82600	0	18678
Rhodiola_sacra_chr2	Rhodiola_wallichiana_chr1	99.352	9561	20	13	28891	38431	100892	110430	0	17274
Rhodiola_sacra_chr2	Rhodiola_wallichiana_chr1	99.561	7525	13	3	7849	15365	93407	100919	0	13695
Rhodiola_sacra_chr2	Rhodiola_wallichiana_chr1	99.702	6043	13	4	1830	7870	83612	89651	0	11055
Rhodiola_sacra_chr2	Rhodiola_wallichiana_chr1	99.779	1359	3	0	43406	44764	28903	30261	0	2494
Rhodiola_sacra_chr2	Rhodiola_wallichiana_chr1	98.993	1092	1	2	18139	19229	4690	3608	0	1947
Rhodiola_sacra_chr2	Rhodiola_wallichiana_chr1	99.662	888	2	1	39624	40511	6425	5539	0	1622
Rhodiola_sacra_chr2	Rhodiola_wallichiana_chr1	99.554	672	3	0	55625	56296	6822	7493	0	1225
Rhodiola_sacra_chr2	Rhodiola_wallichiana_chr1	100	402	0	0	21148	21549	116563	116964	0	743
Rhodiola_sacra_chr2	Rhodiola_wallichiana_chr1	98.446	193	2	1	20977	21169	115597	115788	1.39e-92	339
Rhodiola_sacra_chr2	Rhodiola_wallichiana_chr1	97.279	147	4	0	66080	66226	9153	9007	6.68e-66	250
Rhodiola_sacra_chr2	Rhodiola_wallichiana_chr1	92.135	89	3	1	64110	64198	37101	37185	1.52e-27	122
Rhodiola_sacra_chr2	Rhodiola_wallichiana_chr1	98.305	59	1	0	76063	76121	99169	99227	5.5e-22	104
Rhodiola_sacra_chr2	Rhodiola_wallichiana_chr1	92.308	65	2	3	75318	75380	74364	74427	1.54e-17	89.8
Rhodiola_sacra_chr2	Rhodiola_wallichiana_chr1	100	47	0	0	60767	60813	3643	3689	5.54e-17	87.9
Rhodiola_sacra_chr2	Rhodiola_wallichiana_chr1	94.737	38	2	0	5592	5629	73116	73153	1.21e-08	60.2
Rhodiola_sacra_chr2	Rhodiola_wallichiana_chr1	88.235	51	4	2	46146	46195	87364	87413	1.21e-08	60.2
Rhodiola_sacra_chr2	Rhodiola_wallichiana_chr1	100	29	0	0	64170	64198	49159	49131	5.62e-07	54.7
Rhodiola_sacra_chr2	Rhodiola_wallichiana_chr2	99.411	7301	15	6	58839	66118	33080	25787	0	13219
Rhodiola_sacra_chr2	Rhodiola_wallichiana_chr2	99.066	2356	6	2	66207	68561	23171	25511	0	4215
Rhodiola_sacra_chr2	Rhodiola_wallichiana_chr2	99.396	1986	3	2	39624	41609	35927	33951	0	3592
Rhodiola_sacra_chr2	Rhodiola_wallichiana_chr2	99.682	1886	3	2	71636	73520	72131	74014	0	3446
Rhodiola_sacra_chr2	Rhodiola_wallichiana_chr2	99.732	1865	5	0	55625	57489	36324	38188	0	3417
Rhodiola_sacra_chr2	Rhodiola_wallichiana_chr2	99.376	1762	11	0	19222	20983	57609	59370	0	3193
Rhodiola_sacra_chr2	Rhodiola_wallichiana_chr2	99.784	1390	2	1	16782	18171	74000	75388	0	2549
Rhodiola_sacra_chr2	Rhodiola_wallichiana_chr2	95.616	1574	49	13	70124	71689	68844	70405	0	2507
Rhodiola_sacra_chr2	Rhodiola_wallichiana_chr2	100	47	0	0	19148	19194	31097	31143	5.54e-17	87.9
Rhodiola_sacra_chr2	Rhodiola_wallichiana_chr2	100	28	0	0	38418	38445	10710	10683	2.02e-06	52.8
