# Supplementary material for: Comparative analysis of the organelle genomes of three Rhodiola species provide insights into their structural dynamics and sequence divergences
Source: BMC Plant Biol. 2023 Mar 22;23:156. doi: 10.1186/s12870-023-04159-1 (PMC10031898; doi:10.1186/s12870-023-04159-1)
Supplement: Supplementary file 11 — Supplementary Material 11 [file 12870_2023_4159_MOESM11_ESM.xlsx]

## Sheet: Sheet1
Table S8. Repetitive sequences identified in the organelle genomes of three Rhodiola species.
query	subjec	genome	identity (% )	alignment length	mismatches	gap opens	q_start	q_end	s_start	s_end	evalue	bit score
Rhodiola_crenulata	Rhodiola_crenulata	plastome	100	25851	0	0	125953	151803	108898	83048	0	47738
Rhodiola_crenulata	Rhodiola_crenulata	plastome	96.774	62	2	0	126977	127038	107813	107752	7.85e-22	104
Rhodiola_crenulata	Rhodiola_crenulata	plastome	96.774	62	2	0	107813	107874	107752	107813	7.85e-22	104
Rhodiola_crenulata	Rhodiola_crenulata	plastome	96.774	62	2	0	127038	127099	107874	107813	7.85e-22	104
Rhodiola_crenulata	Rhodiola_crenulata	plastome	96.774	62	2	0	127038	127099	126977	127038	7.85e-22	104
Rhodiola_crenulata	Rhodiola_crenulata	plastome	85.106	94	12	2	62931	63023	63023	62931	4.73e-19	95.3
Rhodiola_crenulata	Rhodiola_crenulata	plastome	100	40	0	0	42858	42897	42897	42858	6.16e-13	75
Rhodiola_crenulata	Rhodiola_crenulata	plastome	97.561	41	1	0	118281	118321	97703	97743	7.96e-12	71.3
Rhodiola_crenulata	Rhodiola_crenulata	plastome	97.561	41	1	0	137108	137148	118321	118281	7.96e-12	71.3
Rhodiola_crenulata	Rhodiola_crenulata	plastome	78.889	90	16	3	45247	45334	8698	8610	6.2e-08	58.4
Rhodiola_crenulata	Rhodiola_crenulata	mitogenome	99.828	8145	4	3	167766	175901	63415	71558	0	14955
Rhodiola_crenulata	Rhodiola_crenulata	mitogenome	100	92	0	0	162716	162807	95441	95350	1.25e-41	171
Rhodiola_crenulata	Rhodiola_crenulata	mitogenome	100	90	0	0	164130	164219	130167	130078	1.61e-40	167
Rhodiola_crenulata	Rhodiola_crenulata	mitogenome	100	72	0	0	38435	38506	115377	115306	1.64e-30	134
Rhodiola_crenulata	Rhodiola_crenulata	mitogenome	97.872	47	1	0	14520	14566	118082	118128	6.02e-15	82.4
Rhodiola_crenulata	Rhodiola_crenulata	mitogenome	100	33	0	0	60229	60261	106363	106331	7.84e-09	62.1
Rhodiola_crenulata	Rhodiola_crenulata	mitogenome	94.737	38	2	0	96170	96207	7661	7624	2.82e-08	60.2
Rhodiola_crenulata	Rhodiola_crenulata	mitogenome	100	29	0	0	182352	182380	14564	14536	1.31e-06	54.7
Rhodiola_crenulata	Rhodiola_crenulata	mitogenome	92.308	39	2	1	116928	116965	54156	54118	1.31e-06	54.7
Rhodiola_crenulata	Rhodiola_crenulata	mitogenome	90.476	42	3	1	54118	54159	116965	116925	1.31e-06	54.7
Rhodiola_crenulata	Rhodiola_crenulata	mitogenome	100	29	0	0	182352	182380	118126	118098	1.31e-06	54.7
Rhodiola_sacra	Rhodiola_sacra	plastome	100	25882	0	0	82712	108593	151512	125631	0	47796
Rhodiola_sacra	Rhodiola_sacra	plastome	98.387	62	1	0	126659	126720	107504	107443	1.68e-23	110
Rhodiola_sacra	Rhodiola_sacra	plastome	98.387	62	1	0	107504	107565	107443	107504	1.68e-23	110
Rhodiola_sacra	Rhodiola_sacra	plastome	98.387	62	1	0	126720	126781	107565	107504	1.68e-23	110
Rhodiola_sacra	Rhodiola_sacra	plastome	98.387	62	1	0	126720	126781	126659	126720	1.68e-23	110
Rhodiola_sacra	Rhodiola_sacra	plastome	85.417	96	8	3	62611	62703	62703	62611	4.71e-19	95.3
Rhodiola_sacra	Rhodiola_sacra	plastome	100	40	0	0	42605	42644	42644	42605	6.13e-13	75
Rhodiola_sacra	Rhodiola_sacra	plastome	97.561	41	1	0	118000	118040	97333	97373	7.93e-12	71.3
Rhodiola_sacra	Rhodiola_sacra	plastome	97.561	41	1	0	136851	136891	118040	118000	7.93e-12	71.3
Rhodiola_sacra	Rhodiola_sacra	plastome	78.889	90	16	3	44982	45069	8670	8582	6.18e-08	58.4
Rhodiola_sacra	Rhodiola_sacra	plastome	79.348	92	12	7	8582	8670	45069	44982	6.18e-08	58.4
Rhodiola_sacra_chr1	Rhodiola_sacra_chr1	mitogenome	98.889	90	1	0	21692	21781	105128	105217	5.36e-39	161
Rhodiola_sacra_chr1	Rhodiola_sacra_chr1	mitogenome	100	52	0	0	17320	17371	66569	66620	1.53e-19	97.1
Rhodiola_sacra_chr1	Rhodiola_sacra_chr1	mitogenome	97.5	40	0	1	47906	47945	104795	104833	1.2e-10	67.6
Rhodiola_sacra_chr1	Rhodiola_sacra_chr1	mitogenome	89.583	48	4	1	104787	104834	115626	115672	2.01e-08	60.2
Rhodiola_sacra_chr1	Rhodiola_sacra_chr2	mitogenome	99.846	5186	4	3	92522	97704	38418	43602	0	9529
Rhodiola_sacra_chr1	Rhodiola_sacra_chr2	mitogenome	100	788	0	0	33163	33950	21148	21935	0	1456
Rhodiola_sacra_chr1	Rhodiola_sacra_chr2	mitogenome	99.444	180	1	0	40559	40738	34402	34223	4.99e-89	327
Rhodiola_sacra_chr1	Rhodiola_sacra_chr2	mitogenome	100	30	0	0	97692	97721	71665	71636	2.6e-07	56.5
Rhodiola_sacra_chr2	Rhodiola_sacra_chr2	mitogenome	98.305	59	1	0	76063	76121	13604	13662	5.73e-22	104
Rhodiola_sacra_chr2	Rhodiola_sacra_chr2	mitogenome	92.308	65	2	3	75318	75380	47406	47469	1.6e-17	89.8
Rhodiola_sacra_chr2	Rhodiola_sacra_chr2	mitogenome	100	47	0	0	60767	60813	19194	19148	5.77e-17	87.9
Rhodiola_sacra_chr2	Rhodiola_sacra_chr2	mitogenome	96	50	2	0	73697	73746	69832	69783	2.68e-15	82.4
Rhodiola_sacra_chr2	Rhodiola_sacra_chr2	mitogenome	94.737	38	2	0	46158	46195	5592	5629	1.26e-08	60.2
Rhodiola_sacra_chr2	Rhodiola_sacra_chr1	mitogenome	100	29	0	0	64170	64198	89621	89649	5.85e-07	54.7
Rhodiola_wallichiana	Rhodiola_wallichiana	plastome	100	25847	0	0	125571	151417	108518	82672	0	47731
Rhodiola_wallichiana	Rhodiola_wallichiana	plastome	98.387	62	1	0	126598	126659	107430	107369	1.68e-23	110
Rhodiola_wallichiana	Rhodiola_wallichiana	plastome	98.387	62	1	0	107430	107491	107369	107430	1.68e-23	110
Rhodiola_wallichiana	Rhodiola_wallichiana	plastome	98.387	62	1	0	126659	126720	126598	126659	1.68e-23	110
Rhodiola_wallichiana	Rhodiola_wallichiana	plastome	98.387	62	1	0	107430	107491	126720	126659	1.68e-23	110
Rhodiola_wallichiana	Rhodiola_wallichiana	plastome	85.106	94	12	2	62653	62745	62745	62653	4.7e-19	95.3
Rhodiola_wallichiana	Rhodiola_wallichiana	plastome	100	40	0	0	42553	42592	42592	42553	6.12e-13	75
Rhodiola_wallichiana	Rhodiola_wallichiana	plastome	97.561	41	1	0	136760	136800	117951	117911	7.92e-12	71.3
Rhodiola_wallichiana	Rhodiola_wallichiana	plastome	97.561	41	1	0	97289	97329	117911	117951	7.92e-12	71.3
Rhodiola_wallichiana	Rhodiola_wallichiana	plastome	78.889	90	16	3	44924	45011	8618	8530	6.17e-08	58.4
Rhodiola_wallichiana	Rhodiola_wallichiana	plastome	79.348	92	12	7	8530	8618	45011	44924	6.17e-08	58.4
Rhodiola_wallichiana_chr1	Rhodiola_wallichiana_chr1	mitogenome	97.778	45	1	0	37157	37201	49159	49115	4.93e-14	78.7
Rhodiola_wallichiana_chr1	Rhodiola_wallichiana_chr1	mitogenome	88.235	51	4	2	73104	73153	87364	87413	1.78e-08	60.2
Rhodiola_wallichiana_chr1	Rhodiola_wallichiana_chr2	mitogenome	99.949	1955	1	0	5539	7493	35041	36995	0	3605
Rhodiola_wallichiana_chr1	Rhodiola_wallichiana_chr2	mitogenome	74.222	675	140	29	68396	69051	8421	7762	2.74e-66	252
Rhodiola_wallichiana_chr1	Rhodiola_wallichiana_chr2	mitogenome	94.118	119	4	3	3057	3173	78436	78553	4.72e-44	178
Rhodiola_wallichiana_chr1	Rhodiola_wallichiana_chr2	mitogenome	92.135	89	3	1	37101	37185	27795	27707	2.24e-27	122
Rhodiola_wallichiana_chr1	Rhodiola_wallichiana_chr2	mitogenome	98.507	67	1	0	31208	31274	53353	53419	2.9e-26	119
Rhodiola_wallichiana_chr1	Rhodiola_wallichiana_chr2	mitogenome	98.361	61	1	0	68150	68210	46338	46278	6.28e-23	108
Rhodiola_wallichiana_chr1	Rhodiola_wallichiana_chr2	mitogenome	100	47	0	0	3643	3689	31143	31097	8.19e-17	87.9
Rhodiola_wallichiana_chr1	Rhodiola_wallichiana_chr2	mitogenome	92.157	51	3	1	21566	21615	16373	16323	8.24e-12	71.3
Rhodiola_wallichiana_chr1	Rhodiola_wallichiana_chr2	mitogenome	100	36	0	0	49420	49455	53631	53666	1.07e-10	67.6
Rhodiola_wallichiana_chr1	Rhodiola_wallichiana_chr2	mitogenome	100	30	0	0	49743	49772	53640	53669	2.31e-07	56.5
Rhodiola_wallichiana_chr2	Rhodiola_wallichiana_chr2	mitogenome	100	110	0	0	7484	7593	70512	70403	5.38e-52	204
Rhodiola_wallichiana_chr2	Rhodiola_wallichiana_chr2	mitogenome	100	49	0	0	5232	5280	62595	62643	4.37e-18	91.6
Rhodiola_wallichiana_chr2	Rhodiola_wallichiana_chr2	mitogenome	92.727	55	2	2	8493	8545	46229	46283	3.4e-14	78.7
Rhodiola_wallichiana_chr2	Rhodiola_wallichiana_chr1	mitogenome	100	29	0	0	27707	27735	49131	49159	5.74e-07	54.7
