# Supplementary material for: Comparative analysis of the organelle genomes of three Rhodiola species provide insights into their structural dynamics and sequence divergences
Source: BMC Plant Biol. 2023 Mar 22;23:156. doi: 10.1186/s12870-023-04159-1 (PMC10031898; doi:10.1186/s12870-023-04159-1)
Supplement: Supplementary file 12 — Supplementary Material 12 [file 12870_2023_4159_MOESM12_ESM.xlsx]

## Sheet: Sheet1
Table S9. SSRs identified in the organelle genomes of three Rhodiola species.
Species	Genome	Type	Start	End	Length	Description
Rhodiola_crenulata	plastome	monomeric_repeat	2148	2158	10	Note=monomeric_repeat,(T)11;ID=Rhodiola_crenulata.2
Rhodiola_crenulata	plastome	monomeric_repeat	5181	5190	9	Note=monomeric_repeat,(A)10;ID=Rhodiola_crenulata.3
Rhodiola_crenulata	plastome	monomeric_repeat	7109	7119	10	Note=monomeric_repeat,(T)11;ID=Rhodiola_crenulata.4
Rhodiola_crenulata	plastome	monomeric_repeat	8218	8227	9	Note=compound_repeat,monomeric_repeat,(T)10;ID=Rhodiola_crenulata.5
Rhodiola_crenulata	plastome	monomeric_repeat	8304	8313	9	Note=compound_repeat,monomeric_repeat,(A)10;ID=Rhodiola_crenulata.6
Rhodiola_crenulata	plastome	monomeric_repeat	8938	8947	9	Note=monomeric_repeat,(T)10;ID=Rhodiola_crenulata.7
Rhodiola_crenulata	plastome	monomeric_repeat	9928	9942	14	Note=monomeric_repeat,(T)15;ID=Rhodiola_crenulata.8
Rhodiola_crenulata	plastome	microsatellite	10166	10181	15	Note=dinucleotide_repeat_microsatellite_feature,(TA)8;ID=Rhodiola_crenulata.9
Rhodiola_crenulata	plastome	monomeric_repeat	12801	12812	11	Note=monomeric_repeat,(T)12;ID=Rhodiola_crenulata.10
Rhodiola_crenulata	plastome	monomeric_repeat	16373	16386	13	Note=monomeric_repeat,(A)14;ID=Rhodiola_crenulata.11
Rhodiola_crenulata	plastome	monomeric_repeat	18585	18596	11	Note=monomeric_repeat,(T)12;ID=Rhodiola_crenulata.12
Rhodiola_crenulata	plastome	monomeric_repeat	22750	22760	10	Note=monomeric_repeat,(T)11;ID=Rhodiola_crenulata.13
Rhodiola_crenulata	plastome	monomeric_repeat	27846	27863	17	Note=monomeric_repeat,(A)18;ID=Rhodiola_crenulata.14
Rhodiola_crenulata	plastome	monomeric_repeat	30102	30111	9	Note=monomeric_repeat,(T)10;ID=Rhodiola_crenulata.15
Rhodiola_crenulata	plastome	monomeric_repeat	32690	32701	11	Note=monomeric_repeat,(A)12;ID=Rhodiola_crenulata.16
Rhodiola_crenulata	plastome	monomeric_repeat	32991	33000	9	Note=monomeric_repeat,(T)10;ID=Rhodiola_crenulata.17
Rhodiola_crenulata	plastome	monomeric_repeat	37222	37233	11	Note=monomeric_repeat,(A)12;ID=Rhodiola_crenulata.18
Rhodiola_crenulata	plastome	monomeric_repeat	46952	46963	11	Note=monomeric_repeat,(A)12;ID=Rhodiola_crenulata.19
Rhodiola_crenulata	plastome	monomeric_repeat	48106	48116	10	Note=monomeric_repeat,(A)11;ID=Rhodiola_crenulata.20
Rhodiola_crenulata	plastome	monomeric_repeat	50592	50601	9	Note=monomeric_repeat,(T)10;ID=Rhodiola_crenulata.21
Rhodiola_crenulata	plastome	monomeric_repeat	58095	58104	9	Note=monomeric_repeat,(A)10;ID=Rhodiola_crenulata.22
Rhodiola_crenulata	plastome	microsatellite	58552	58563	11	Note=dinucleotide_repeat_microsatellite_feature,(TA)6;ID=Rhodiola_crenulata.23
Rhodiola_crenulata	plastome	monomeric_repeat	62121	62130	9	Note=monomeric_repeat,(A)10;ID=Rhodiola_crenulata.24
Rhodiola_crenulata	plastome	monomeric_repeat	65481	65490	9	Note=monomeric_repeat,(T)10;ID=Rhodiola_crenulata.25
Rhodiola_crenulata	plastome	monomeric_repeat	65829	65839	10	Note=monomeric_repeat,(T)11;ID=Rhodiola_crenulata.26
Rhodiola_crenulata	plastome	monomeric_repeat	74266	74280	14	Note=monomeric_repeat,(A)15;ID=Rhodiola_crenulata.27
Rhodiola_crenulata	plastome	monomeric_repeat	78970	78979	9	Note=monomeric_repeat,(T)10;ID=Rhodiola_crenulata.28
Rhodiola_crenulata	plastome	monomeric_repeat	81468	81477	9	Note=monomeric_repeat,(T)10;ID=Rhodiola_crenulata.29
Rhodiola_crenulata	plastome	monomeric_repeat	106509	106518	9	Note=monomeric_repeat,(A)10;ID=Rhodiola_crenulata.30
Rhodiola_crenulata	plastome	monomeric_repeat	109140	109149	9	Note=monomeric_repeat,(A)10;ID=Rhodiola_crenulata.31
Rhodiola_crenulata	plastome	monomeric_repeat	109619	109635	16	Note=monomeric_repeat,(T)17;ID=Rhodiola_crenulata.32
Rhodiola_crenulata	plastome	monomeric_repeat	111459	111468	9	Note=monomeric_repeat,(T)10;ID=Rhodiola_crenulata.33
Rhodiola_crenulata	plastome	monomeric_repeat	113428	113438	10	Note=monomeric_repeat,(A)11;ID=Rhodiola_crenulata.34
Rhodiola_crenulata	plastome	monomeric_repeat	115242	115251	9	Note=monomeric_repeat,(A)10;ID=Rhodiola_crenulata.35
Rhodiola_crenulata	plastome	monomeric_repeat	116966	116976	10	Note=compound_repeat,monomeric_repeat,(T)11;ID=Rhodiola_crenulata.36
Rhodiola_crenulata	plastome	monomeric_repeat	117059	117068	9	Note=compound_repeat,monomeric_repeat,(A)10;ID=Rhodiola_crenulata.37
Rhodiola_crenulata	plastome	monomeric_repeat	123186	123195	9	Note=monomeric_repeat,(A)10;ID=Rhodiola_crenulata.38
Rhodiola_crenulata	plastome	monomeric_repeat	123817	123830	13	Note=monomeric_repeat,(T)14;ID=Rhodiola_crenulata.39
Rhodiola_crenulata	plastome	monomeric_repeat	124376	124386	10	Note=monomeric_repeat,(A)11;ID=Rhodiola_crenulata.40
Rhodiola_crenulata	plastome	monomeric_repeat	124510	124519	9	Note=monomeric_repeat,(T)10;ID=Rhodiola_crenulata.41
Rhodiola_crenulata	plastome	monomeric_repeat	125839	125849	10	Note=monomeric_repeat,(A)11;ID=Rhodiola_crenulata.42
Rhodiola_crenulata	plastome	monomeric_repeat	128333	128342	9	Note=monomeric_repeat,(T)10;ID=Rhodiola_crenulata.43
Rhodiola_crenulata	mitogenome	monomeric_repeat	24043	24052	9	Note=monomeric_repeat,(T)10;ID=Rhodiola_crenulata.2
Rhodiola_crenulata	mitogenome	microsatellite	25206	25221	15	Note=dinucleotide_repeat_microsatellite_feature,(AG)8;ID=Rhodiola_crenulata.3
Rhodiola_crenulata	mitogenome	monomeric_repeat	31049	31059	10	Note=monomeric_repeat,(G)11;ID=Rhodiola_crenulata.4
Rhodiola_crenulata	mitogenome	monomeric_repeat	32293	32303	10	Note=monomeric_repeat,(T)11;ID=Rhodiola_crenulata.5
Rhodiola_crenulata	mitogenome	monomeric_repeat	33265	33275	10	Note=monomeric_repeat,(T)11;ID=Rhodiola_crenulata.6
Rhodiola_crenulata	mitogenome	microsatellite	33879	33890	11	Note=dinucleotide_repeat_microsatellite_feature,(TA)6;ID=Rhodiola_crenulata.7
Rhodiola_crenulata	mitogenome	monomeric_repeat	40060	40070	10	Note=compound_repeat,monomeric_repeat,(A)11;ID=Rhodiola_crenulata.8
Rhodiola_crenulata	mitogenome	monomeric_repeat	40124	40136	12	Note=compound_repeat,monomeric_repeat,(A)13;ID=Rhodiola_crenulata.9
Rhodiola_crenulata	mitogenome	monomeric_repeat	92508	92520	12	Note=monomeric_repeat,(A)13;ID=Rhodiola_crenulata.10
Rhodiola_crenulata	mitogenome	monomeric_repeat	97881	97894	13	Note=monomeric_repeat,(G)14;ID=Rhodiola_crenulata.11
Rhodiola_crenulata	mitogenome	microsatellite	115690	115704	14	Note=trinucleotide_repeat_microsatellite_feature,(ATT)5;ID=Rhodiola_crenulata.12
Rhodiola_crenulata	mitogenome	monomeric_repeat	119611	119620	9	Note=monomeric_repeat,(T)10;ID=Rhodiola_crenulata.13
Rhodiola_crenulata	mitogenome	monomeric_repeat	126877	126887	10	Note=monomeric_repeat,(C)11;ID=Rhodiola_crenulata.14
Rhodiola_crenulata	mitogenome	monomeric_repeat	144775	144784	9	Note=monomeric_repeat,(C)10;ID=Rhodiola_crenulata.15
Rhodiola_crenulata	mitogenome	monomeric_repeat	156604	156613	9	Note=monomeric_repeat,(T)10;ID=Rhodiola_crenulata.16
Rhodiola_crenulata	mitogenome	monomeric_repeat	162044	162053	9	Note=monomeric_repeat,(T)10;ID=Rhodiola_crenulata.17
Rhodiola_crenulata	mitogenome	monomeric_repeat	164275	164286	11	Note=monomeric_repeat,(T)12;ID=Rhodiola_crenulata.18
Rhodiola_crenulata	mitogenome	monomeric_repeat	186529	186538	9	Note=monomeric_repeat,(A)10;ID=Rhodiola_crenulata.19
Rhodiola_crenulata	mitogenome	monomeric_repeat	191553	191563	10	Note=monomeric_repeat,(A)11;ID=Rhodiola_crenulata.20
Rhodiola_crenulata	mitogenome	monomeric_repeat	193678	193687	9	Note=monomeric_repeat,(A)10;ID=Rhodiola_crenulata.21
Rhodiola_sacra	plastome	monomeric_repeat	2134	2144	10	Note=monomeric_repeat,(T)11;ID=Rhodiola_sacra.2
Rhodiola_sacra	plastome	monomeric_repeat	4784	4797	13	Note=monomeric_repeat,(T)14;ID=Rhodiola_sacra.3
Rhodiola_sacra	plastome	monomeric_repeat	6292	6301	9	Note=monomeric_repeat,(A)10;ID=Rhodiola_sacra.4
Rhodiola_sacra	plastome	monomeric_repeat	12657	12670	13	Note=monomeric_repeat,(T)14;ID=Rhodiola_sacra.5
Rhodiola_sacra	plastome	monomeric_repeat	16232	16244	12	Note=monomeric_repeat,(A)13;ID=Rhodiola_sacra.6
Rhodiola_sacra	plastome	monomeric_repeat	18441	18451	10	Note=monomeric_repeat,(T)11;ID=Rhodiola_sacra.7
Rhodiola_sacra	plastome	monomeric_repeat	22605	22617	12	Note=monomeric_repeat,(T)13;ID=Rhodiola_sacra.8
Rhodiola_sacra	plastome	monomeric_repeat	27165	27175	10	Note=monomeric_repeat,(T)11;ID=Rhodiola_sacra.9
Rhodiola_sacra	plastome	monomeric_repeat	31156	31168	12	Note=monomeric_repeat,(A)13;ID=Rhodiola_sacra.10
Rhodiola_sacra	plastome	monomeric_repeat	31942	31952	10	Note=monomeric_repeat,(A)11;ID=Rhodiola_sacra.11
Rhodiola_sacra	plastome	monomeric_repeat	32783	32792	9	Note=monomeric_repeat,(T)10;ID=Rhodiola_sacra.12
Rhodiola_sacra	plastome	monomeric_repeat	43205	43214	9	Note=monomeric_repeat,(T)10;ID=Rhodiola_sacra.13
Rhodiola_sacra	plastome	monomeric_repeat	46689	46698	9	Note=monomeric_repeat,(A)10;ID=Rhodiola_sacra.14
Rhodiola_sacra	plastome	monomeric_repeat	47771	47781	10	Note=monomeric_repeat,(A)11;ID=Rhodiola_sacra.15
Rhodiola_sacra	plastome	monomeric_repeat	50268	50279	11	Note=monomeric_repeat,(T)12;ID=Rhodiola_sacra.16
Rhodiola_sacra	plastome	monomeric_repeat	50537	50546	9	Note=monomeric_repeat,(T)10;ID=Rhodiola_sacra.17
Rhodiola_sacra	plastome	monomeric_repeat	50787	50797	10	Note=monomeric_repeat,(T)11;ID=Rhodiola_sacra.18
Rhodiola_sacra	plastome	microsatellite	58243	58258	15	Note=dinucleotide_repeat_microsatellite_feature,(TA)8;ID=Rhodiola_sacra.19
Rhodiola_sacra	plastome	monomeric_repeat	58502	58511	9	Note=monomeric_repeat,(T)10;ID=Rhodiola_sacra.20
Rhodiola_sacra	plastome	monomeric_repeat	59505	59515	10	Note=monomeric_repeat,(T)11;ID=Rhodiola_sacra.21
Rhodiola_sacra	plastome	monomeric_repeat	59668	59677	9	Note=monomeric_repeat,(A)10;ID=Rhodiola_sacra.22
Rhodiola_sacra	plastome	monomeric_repeat	66195	66206	11	Note=monomeric_repeat,(T)12;ID=Rhodiola_sacra.23
Rhodiola_sacra	plastome	monomeric_repeat	69711	69721	10	Note=monomeric_repeat,(A)11;ID=Rhodiola_sacra.24
Rhodiola_sacra	plastome	monomeric_repeat	70586	70595	9	Note=monomeric_repeat,(A)10;ID=Rhodiola_sacra.25
Rhodiola_sacra	plastome	monomeric_repeat	73943	73956	13	Note=monomeric_repeat,(A)14;ID=Rhodiola_sacra.26
Rhodiola_sacra	plastome	monomeric_repeat	78636	78645	9	Note=monomeric_repeat,(T)10;ID=Rhodiola_sacra.27
Rhodiola_sacra	plastome	monomeric_repeat	81149	81161	12	Note=monomeric_repeat,(T)13;ID=Rhodiola_sacra.28
Rhodiola_sacra	plastome	monomeric_repeat	82066	82075	9	Note=monomeric_repeat,(T)10;ID=Rhodiola_sacra.29
Rhodiola_sacra	plastome	monomeric_repeat	106208	106217	9	Note=monomeric_repeat,(A)10;ID=Rhodiola_sacra.30
Rhodiola_sacra	plastome	monomeric_repeat	108831	108840	9	Note=monomeric_repeat,(A)10;ID=Rhodiola_sacra.31
Rhodiola_sacra	plastome	monomeric_repeat	109310	109319	9	Note=monomeric_repeat,(T)10;ID=Rhodiola_sacra.32
Rhodiola_sacra	plastome	monomeric_repeat	111150	111160	10	Note=monomeric_repeat,(T)11;ID=Rhodiola_sacra.33
Rhodiola_sacra	plastome	monomeric_repeat	113163	113175	12	Note=monomeric_repeat,(A)13;ID=Rhodiola_sacra.34
Rhodiola_sacra	plastome	microsatellite	116676	116689	13	Note=compound_repeat,dinucleotide_repeat_microsatellite_feature,(AT)7;ID=Rhodiola_sacra.35
Rhodiola_sacra	plastome	monomeric_repeat	116776	116787	11	Note=compound_repeat,monomeric_repeat,(A)12;ID=Rhodiola_sacra.36
Rhodiola_sacra	plastome	monomeric_repeat	123502	123515	13	Note=monomeric_repeat,(T)14;ID=Rhodiola_sacra.37
Rhodiola_sacra	plastome	monomeric_repeat	124055	124070	15	Note=monomeric_repeat,(A)16;ID=Rhodiola_sacra.38
Rhodiola_sacra	plastome	monomeric_repeat	124196	124207	11	Note=monomeric_repeat,(T)12;ID=Rhodiola_sacra.39
Rhodiola_sacra	plastome	monomeric_repeat	125229	125238	9	Note=monomeric_repeat,(T)10;ID=Rhodiola_sacra.40
Rhodiola_sacra	plastome	monomeric_repeat	125521	125531	10	Note=monomeric_repeat,(A)11;ID=Rhodiola_sacra.41
Rhodiola_sacra	plastome	monomeric_repeat	128007	128016	9	Note=monomeric_repeat,(T)10;ID=Rhodiola_sacra.42
Rhodiola_sacra	mitogenome_chr1	monomeric_repeat	31594	31604	10	Note=monomeric_repeat,(T)11;ID=Chr1.2
Rhodiola_sacra	mitogenome_chr1	monomeric_repeat	35711	35720	9	Note=monomeric_repeat,(A)10;ID=Chr1.3
Rhodiola_sacra	mitogenome_chr1	monomeric_repeat	36135	36144	9	Note=monomeric_repeat,(A)10;ID=Chr1.4
Rhodiola_sacra	mitogenome_chr1	monomeric_repeat	70417	70426	9	Note=monomeric_repeat,(G)10;ID=Chr1.5
Rhodiola_sacra	mitogenome_chr1	monomeric_repeat	78341	78350	9	Note=monomeric_repeat,(T)10;ID=Chr1.6
Rhodiola_sacra	mitogenome_chr1	monomeric_repeat	80080	80091	11	Note=monomeric_repeat,(T)12;ID=Chr1.7
Rhodiola_sacra	mitogenome_chr1	monomeric_repeat	82589	82599	10	Note=monomeric_repeat,(T)11;ID=Chr1.8
Rhodiola_sacra	mitogenome_chr1	monomeric_repeat	101668	101678	10	Note=monomeric_repeat,(A)11;ID=Chr1.9
Rhodiola_sacra	mitogenome_chr1	monomeric_repeat	102441	102450	9	Note=monomeric_repeat,(A)10;ID=Chr1.10
Rhodiola_sacra	mitogenome_chr1	monomeric_repeat	107262	107271	9	Note=monomeric_repeat,(T)10;ID=Chr1.11
Rhodiola_sacra	mitogenome_chr1	microsatellite	108728	108743	15	Note=dinucleotide_repeat_microsatellite_feature,(TC)8;ID=Chr1.12
Rhodiola_sacra	mitogenome_chr1	monomeric_repeat	109898	109907	9	Note=monomeric_repeat,(A)10;ID=Chr1.13
Rhodiola_sacra	mitogenome_chr2	monomeric_repeat	1902	1911	9	Note=monomeric_repeat,(T)10;ID=Chr2.2
Rhodiola_sacra	mitogenome_chr2	monomeric_repeat	3091	3100	9	Note=monomeric_repeat,(T)10;ID=Chr2.3
Rhodiola_sacra	mitogenome_chr2	monomeric_repeat	7042	7052	10	Note=monomeric_repeat,(A)11;ID=Chr2.4
Rhodiola_sacra	mitogenome_chr2	monomeric_repeat	7344	7353	9	Note=monomeric_repeat,(T)10;ID=Chr2.5
Rhodiola_sacra	mitogenome_chr2	monomeric_repeat	43267	43276	9	Note=compound_repeat,monomeric_repeat,(T)10;ID=Chr2.6
Rhodiola_sacra	mitogenome_chr2	monomeric_repeat	43277	43286	9	Note=compound_repeat,monomeric_repeat,(G)10;ID=Chr2.7
Rhodiola_sacra	mitogenome_chr2	monomeric_repeat	61109	61118	9	Note=monomeric_repeat,(T)10;ID=Chr2.8
Rhodiola_sacra	mitogenome_chr2	monomeric_repeat	72156	72167	11	Note=monomeric_repeat,(T)12;ID=Chr2.9
Rhodiola_wallichiana	plastome	monomeric_repeat	2136	2146	10	Note=monomeric_repeat,(T)11;ID=Rhodiola_wallichiana.2
Rhodiola_wallichiana	plastome	monomeric_repeat	4777	4789	12	Note=monomeric_repeat,(T)13;ID=Rhodiola_wallichiana.3
Rhodiola_wallichiana	plastome	monomeric_repeat	8145	8154	9	Note=monomeric_repeat,(T)10;ID=Rhodiola_wallichiana.4
Rhodiola_wallichiana	plastome	monomeric_repeat	9738	9751	13	Note=monomeric_repeat,(T)14;ID=Rhodiola_wallichiana.5
Rhodiola_wallichiana	plastome	monomeric_repeat	11866	11876	10	Note=monomeric_repeat,(A)11;ID=Rhodiola_wallichiana.6
Rhodiola_wallichiana	plastome	monomeric_repeat	12592	12603	11	Note=monomeric_repeat,(T)12;ID=Rhodiola_wallichiana.7
Rhodiola_wallichiana	plastome	monomeric_repeat	16164	16175	11	Note=monomeric_repeat,(A)12;ID=Rhodiola_wallichiana.8
Rhodiola_wallichiana	plastome	monomeric_repeat	18376	18386	10	Note=monomeric_repeat,(T)11;ID=Rhodiola_wallichiana.9
Rhodiola_wallichiana	plastome	monomeric_repeat	22540	22551	11	Note=monomeric_repeat,(T)12;ID=Rhodiola_wallichiana.10
Rhodiola_wallichiana	plastome	monomeric_repeat	27099	27111	12	Note=monomeric_repeat,(T)13;ID=Rhodiola_wallichiana.11
Rhodiola_wallichiana	plastome	monomeric_repeat	27468	27477	9	Note=monomeric_repeat,(T)10;ID=Rhodiola_wallichiana.12
Rhodiola_wallichiana	plastome	monomeric_repeat	31101	31111	10	Note=monomeric_repeat,(A)11;ID=Rhodiola_wallichiana.13
Rhodiola_wallichiana	plastome	monomeric_repeat	32731	32740	9	Note=monomeric_repeat,(T)10;ID=Rhodiola_wallichiana.14
Rhodiola_wallichiana	plastome	monomeric_repeat	46643	46652	9	Note=monomeric_repeat,(A)10;ID=Rhodiola_wallichiana.15
Rhodiola_wallichiana	plastome	monomeric_repeat	47793	47803	10	Note=monomeric_repeat,(A)11;ID=Rhodiola_wallichiana.16
Rhodiola_wallichiana	plastome	monomeric_repeat	50275	50289	14	Note=monomeric_repeat,(T)15;ID=Rhodiola_wallichiana.17
Rhodiola_wallichiana	plastome	monomeric_repeat	50796	50806	10	Note=monomeric_repeat,(T)11;ID=Rhodiola_wallichiana.18
Rhodiola_wallichiana	plastome	microsatellite	58249	58260	11	Note=dinucleotide_repeat_microsatellite_feature,(TA)6;ID=Rhodiola_wallichiana.19
Rhodiola_wallichiana	plastome	monomeric_repeat	58513	58523	10	Note=monomeric_repeat,(T)11;ID=Rhodiola_wallichiana.20
Rhodiola_wallichiana	plastome	monomeric_repeat	59517	59526	9	Note=monomeric_repeat,(T)10;ID=Rhodiola_wallichiana.21
Rhodiola_wallichiana	plastome	monomeric_repeat	59680	59690	10	Note=monomeric_repeat,(A)11;ID=Rhodiola_wallichiana.22
Rhodiola_wallichiana	plastome	monomeric_repeat	65237	65246	9	Note=monomeric_repeat,(T)10;ID=Rhodiola_wallichiana.23
Rhodiola_wallichiana	plastome	monomeric_repeat	66212	66222	10	Note=monomeric_repeat,(T)11;ID=Rhodiola_wallichiana.24
Rhodiola_wallichiana	plastome	monomeric_repeat	69714	69725	11	Note=monomeric_repeat,(A)12;ID=Rhodiola_wallichiana.25
Rhodiola_wallichiana	plastome	monomeric_repeat	73926	73936	10	Note=monomeric_repeat,(A)11;ID=Rhodiola_wallichiana.26
Rhodiola_wallichiana	plastome	monomeric_repeat	78603	78612	9	Note=monomeric_repeat,(T)10;ID=Rhodiola_wallichiana.27
Rhodiola_wallichiana	plastome	monomeric_repeat	79628	79638	10	Note=monomeric_repeat,(A)11;ID=Rhodiola_wallichiana.28
Rhodiola_wallichiana	plastome	monomeric_repeat	81112	81121	9	Note=monomeric_repeat,(T)10;ID=Rhodiola_wallichiana.29
Rhodiola_wallichiana	plastome	monomeric_repeat	82026	82035	9	Note=monomeric_repeat,(T)10;ID=Rhodiola_wallichiana.30
Rhodiola_wallichiana	plastome	monomeric_repeat	101048	101057	9	Note=monomeric_repeat,(T)10;ID=Rhodiola_wallichiana.31
Rhodiola_wallichiana	plastome	monomeric_repeat	106126	106135	9	Note=monomeric_repeat,(A)10;ID=Rhodiola_wallichiana.32
Rhodiola_wallichiana	plastome	monomeric_repeat	108763	108772	9	Note=monomeric_repeat,(A)10;ID=Rhodiola_wallichiana.33
Rhodiola_wallichiana	plastome	monomeric_repeat	109242	109251	9	Note=monomeric_repeat,(T)10;ID=Rhodiola_wallichiana.34
Rhodiola_wallichiana	plastome	monomeric_repeat	111080	111091	11	Note=compound_repeat,monomeric_repeat,(T)12;ID=Rhodiola_wallichiana.35
Rhodiola_wallichiana	plastome	monomeric_repeat	111093	111104	11	Note=compound_repeat,monomeric_repeat,(T)12;ID=Rhodiola_wallichiana.36
Rhodiola_wallichiana	plastome	monomeric_repeat	114878	114887	9	Note=monomeric_repeat,(A)10;ID=Rhodiola_wallichiana.37
Rhodiola_wallichiana	plastome	monomeric_repeat	121184	121193	9	Note=monomeric_repeat,(T)10;ID=Rhodiola_wallichiana.38
Rhodiola_wallichiana	plastome	monomeric_repeat	123441	123454	13	Note=monomeric_repeat,(T)14;ID=Rhodiola_wallichiana.39
Rhodiola_wallichiana	plastome	monomeric_repeat	124000	124010	10	Note=monomeric_repeat,(A)11;ID=Rhodiola_wallichiana.40
Rhodiola_wallichiana	plastome	monomeric_repeat	124134	124146	12	Note=monomeric_repeat,(T)13;ID=Rhodiola_wallichiana.41
Rhodiola_wallichiana	plastome	monomeric_repeat	125168	125177	9	Note=monomeric_repeat,(T)10;ID=Rhodiola_wallichiana.42
Rhodiola_wallichiana	plastome	monomeric_repeat	125460	125470	10	Note=monomeric_repeat,(A)11;ID=Rhodiola_wallichiana.43
Rhodiola_wallichiana	plastome	monomeric_repeat	127954	127963	9	Note=monomeric_repeat,(T)10;ID=Rhodiola_wallichiana.44
Rhodiola_wallichiana	plastome	monomeric_repeat	133032	133041	9	Note=monomeric_repeat,(A)10;ID=Rhodiola_wallichiana.45
Rhodiola_wallichiana	mitogenome_chr1	monomeric_repeat	31594	31604	10	Note=monomeric_repeat,(T)11;ID=Chr1.2
Rhodiola_wallichiana	mitogenome_chr1	monomeric_repeat	35711	35720	9	Note=monomeric_repeat,(A)10;ID=Chr1.3
Rhodiola_wallichiana	mitogenome_chr1	monomeric_repeat	36135	36144	9	Note=monomeric_repeat,(A)10;ID=Chr1.4
Rhodiola_wallichiana	mitogenome_chr1	monomeric_repeat	70417	70426	9	Note=monomeric_repeat,(G)10;ID=Chr1.5
Rhodiola_wallichiana	mitogenome_chr1	monomeric_repeat	78341	78350	9	Note=monomeric_repeat,(T)10;ID=Chr1.6
Rhodiola_wallichiana	mitogenome_chr1	monomeric_repeat	80080	80091	11	Note=monomeric_repeat,(T)12;ID=Chr1.7
Rhodiola_wallichiana	mitogenome_chr1	monomeric_repeat	82589	82599	10	Note=monomeric_repeat,(T)11;ID=Chr1.8
Rhodiola_wallichiana	mitogenome_chr1	monomeric_repeat	101668	101678	10	Note=monomeric_repeat,(A)11;ID=Chr1.9
Rhodiola_wallichiana	mitogenome_chr1	monomeric_repeat	102441	102450	9	Note=monomeric_repeat,(A)10;ID=Chr1.10
Rhodiola_wallichiana	mitogenome_chr1	monomeric_repeat	107262	107271	9	Note=monomeric_repeat,(T)10;ID=Chr1.11
Rhodiola_wallichiana	mitogenome_chr1	microsatellite	108728	108743	15	Note=dinucleotide_repeat_microsatellite_feature,(TC)8;ID=Chr1.12
Rhodiola_wallichiana	mitogenome_chr1	monomeric_repeat	109898	109907	9	Note=monomeric_repeat,(A)10;ID=Chr1.13
Rhodiola_wallichiana	mitogenome_chr2	monomeric_repeat	1902	1911	9	Note=monomeric_repeat,(T)10;ID=Chr2.2
Rhodiola_wallichiana	mitogenome_chr2	monomeric_repeat	3091	3100	9	Note=monomeric_repeat,(T)10;ID=Chr2.3
Rhodiola_wallichiana	mitogenome_chr2	monomeric_repeat	7042	7052	10	Note=monomeric_repeat,(A)11;ID=Chr2.4
Rhodiola_wallichiana	mitogenome_chr2	monomeric_repeat	7344	7353	9	Note=monomeric_repeat,(T)10;ID=Chr2.5
Rhodiola_wallichiana	mitogenome_chr2	monomeric_repeat	43267	43276	9	Note=compound_repeat,monomeric_repeat,(T)10;ID=Chr2.6
Rhodiola_wallichiana	mitogenome_chr2	monomeric_repeat	43277	43286	9	Note=compound_repeat,monomeric_repeat,(G)10;ID=Chr2.7
Rhodiola_wallichiana	mitogenome_chr2	monomeric_repeat	61109	61118	9	Note=monomeric_repeat,(T)10;ID=Chr2.8
Rhodiola_wallichiana	mitogenome_chr2	monomeric_repeat	72156	72167	11	Note=monomeric_repeat,(T)12;ID=Chr2.9
