# Supplementary material for: Comparative analysis of the organelle genomes of three Rhodiola species provide insights into their structural dynamics and sequence divergences
Source: BMC Plant Biol. 2023 Mar 22;23:156. doi: 10.1186/s12870-023-04159-1 (PMC10031898; doi:10.1186/s12870-023-04159-1)
Supplement: Supplementary file 13 — Supplementary Material 13 [file 12870_2023_4159_MOESM13_ESM.xlsx]

## Sheet: Sheet1
Table S10. The dN and dS values of chloroplast genes in three Rhodiola species
species	gene	dN	dS
R. crenulata	accD	0.0157151	0.0485325
R. crenulata	atpA	0.00280057	0.0486667
R. crenulata	atpB	0.00374576	0.0491659
R. crenulata	atpE	0.00686446	0.0593042
R. crenulata	atpF	0.0141013	0.0600062
R. crenulata	atpH	0	0.0708386
R. crenulata	atpI	0	0.0425728
R. crenulata	ccsA	0.0184748	0.0667997
R. crenulata	cemA	0.0128742	0.0444617
R. crenulata	clpP	0.00891326	0.0231216
R. crenulata	infA	0.0123326	0.0406933
R. crenulata	matK	0.0276119	0.0992526
R. crenulata	ndhA	0.0115847	0.0488735
R. crenulata	ndhB	0.000812937	0
R. crenulata	ndhC	0.0132395	0.03878
R. crenulata	ndhD	0.011765	0.079457
R. crenulata	ndhE	0.0081594	0.0185225
R. crenulata	ndhF	0.0287111	0.0738454
R. crenulata	ndhG	0.00779049	0.0377137
R. crenulata	ndhH	0.00634071	0.0604369
R. crenulata	ndhI	0.0109643	0.0387764
R. crenulata	ndhJ	0.00290796	0.0480332
R. crenulata	ndhK	0.00542852	0.0379303
R. crenulata	petA	0.00770285	0.0719951
R. crenulata	petB	0	0.053255
R. crenulata	petD	0.00891067	0.0517249
R. crenulata	petG	0	0.0526106
R. crenulata	petL	0	0.103104
R. crenulata	petN	0	0
R. crenulata	psaA	0.000587506	0.0241398
R. crenulata	psaB	0.00309714	0.0314866
R. crenulata	psaC	0	0.0850544
R. crenulata	psaI	0	0
R. crenulata	psaJ	0.0108948	0.0318447
R. crenulata	psbA	0	0.0463018
R. crenulata	psbB	0.00246618	0.065683
R. crenulata	psbC	0.000987748	0.0536182
R. crenulata	psbD	0	0.0260542
R. crenulata	psbE	0.00501159	0.0452666
R. crenulata	psbF	0	0.0423231
R. crenulata	psbH	0.006755	0.0758742
R. crenulata	psbI	0.0125755	0
R. crenulata	psbJ	0	0.0390224
R. crenulata	psbK	0.0227928	0
R. crenulata	psbL	0.0108097	0
R. crenulata	psbM	0.0249558	0
R. crenulata	psbN	0	0.0365083
R. crenulata	psbT	0	0.0533658
R. crenulata	psbZ	0.0145642	0
R. crenulata	rbcL	0.00608148	0.0266388
R. crenulata	rpl14	0	0.0302831
R. crenulata	rpl16	0.00686236	0.0957565
R. crenulata	rpl2	0.00340291	0.00434424
R. crenulata	rpl20	0.0090155	0.0495564
R. crenulata	rpl22	0.014053	0.127928
R. crenulata	rpl23	0.00466732	0.0160235
R. crenulata	rpl32	0	0.0336216
R. crenulata	rpl33	0	0.0320437
R. crenulata	rpl366	0	0.0523311
R. crenulata	rpoA	0.0143529	0.0472133
R. crenulata	rpoB	0.00709538	0.0383478
R. crenulata	rpoC1	0.00425194	0.034361
R. crenulata	rpoC2	0.018659	0.0402086
R. crenulata	rps11	0.00356793	0.0310004
R. crenulata	rps12	0	0.0125988
R. crenulata	rps14	0.00408362	0.0190809
R. crenulata	rps15	0.0222346	0.148418
R. crenulata	rps16	0.0146556	0.0743812
R. crenulata	rps18	0.00931825	0.0481759
R. crenulata	rps19	0.00478576	0.0155672
R. crenulata	rps2	0.00183679	0.0448963
R. crenulata	rps3	0.0118746	0.0426796
R. crenulata	rps4	0.00457184	0.0379705
R. crenulata	rps7	0	0.0107579
R. crenulata	rps8	0.0153792	0.0845062
R. crenulata	ycf1	0.0451473	0.0888287
R. crenulata	ycf2	0.00714775	0.0108509
R. crenulata	ycf3	0.0025431	0.0275483
R. crenulata	ycf4	0.0136788	0.0376758
R. wallichiana	accD	0.0110643	0.0445704
R. wallichiana	atpA	0.00369258	0.0501742
R. wallichiana	atpB	0.00382094	0.0492596
R. wallichiana	atpE	0.00336619	0.0634394
R. wallichiana	atpF	0.0137714	0.0754382
R. wallichiana	atpH	0	0.0708386
R. wallichiana	atpI	0	0.0457839
R. wallichiana	ccsA	0.0215612	0.0627981
R. wallichiana	cemA	0.0115965	0.0310305
R. wallichiana	clpP	0.0109726	0.0246314
R. wallichiana	infA	0.00602288	0.0426371
R. wallichiana	matK	0.0292259	0.103637
R. wallichiana	ndhA	0.013838	0.0521824
R. wallichiana	ndhB	0.00162407	0
R. wallichiana	ndhC	0.0129443	0.0297122
R. wallichiana	ndhD	0.0117287	0.0692018
R. wallichiana	ndhE	0.0175392	0.0441501
R. wallichiana	ndhF	0.0307747	0.0652432
R. wallichiana	ndhG	0.0125822	0.0329117
R. wallichiana	ndhH	0.00800252	0.0633521
R. wallichiana	ndhI	0.0104613	0.0264572
R. wallichiana	ndhJ	0.00308255	0.0418114
R. wallichiana	ndhK	0.00354465	0.0401874
R. wallichiana	petA	0.00699898	0.0752367
R. wallichiana	petB	0	0.053255
R. wallichiana	petD	0.00891067	0.0517249
R. wallichiana	petG	0	0.0526106
R. wallichiana	petL	0	0.103104
R. wallichiana	petN	0	0
R. wallichiana	psaA	0.00233081	0.0306963
R. wallichiana	psaB	0.00309714	0.0314866
R. wallichiana	psaC	0	0.0850544
R. wallichiana	psaI	0	0.0506613
R. wallichiana	psaJ	0.0114877	0.058697
R. wallichiana	psbA	0	0.0405939
R. wallichiana	psbB	0.00245413	0.0637101
R. wallichiana	psbC	0.000995641	0.0657199
R. wallichiana	psbD	0	0.0235339
R. wallichiana	psbE	0.00532006	0.0547676
R. wallichiana	psbF	0	0.0957339
R. wallichiana	psbH	0.00648337	0.10105
R. wallichiana	psbI	0.0125755	0
R. wallichiana	psbJ	0	0.0390224
R. wallichiana	psbK	0.00674179	0
R. wallichiana	psbL	0.0108097	0
R. wallichiana	psbM	0.0249558	0
R. wallichiana	psbN	0	0
R. wallichiana	psbT	0	0.0533658
R. wallichiana	psbZ	0.0145642	0
R. wallichiana	rbcL	0.0071122	0.0420962
R. wallichiana	rpl14	0	0.0302831
R. wallichiana	rpl16	0.00686713	0.0962499
R. wallichiana	rpl2	0.00340291	0.00434424
R. wallichiana	rpl20	0.0090155	0.0477395
R. wallichiana	rpl22	0.0137917	0.11244
R. wallichiana	rpl23	0.00466732	0.0160235
R. wallichiana	rpl32	0	0.0703038
R. wallichiana	rpl33	0	0.0320437
R. wallichiana	rpl366	0	0.0523311
R. wallichiana	rpoA	0.0180056	0.0547624
R. wallichiana	rpoB	0.00701668	0.0458275
R. wallichiana	rpoC1	0.00486459	0.0325669
R. wallichiana	rpoC2	0.0193288	0.0485534
R. wallichiana	rps11	0.00360247	0.0383428
R. wallichiana	rps12	0	0.0209989
R. wallichiana	rps14	0	0.0190809
R. wallichiana	rps15	0.0181532	0.106795
R. wallichiana	rps16	0.00974229	0.0743812
R. wallichiana	rps18	0.00956056	0.057223
R. wallichiana	rps19	0.00502344	0.0269507
R. wallichiana	rps2	0.00551869	0.0448963
R. wallichiana	rps3	0.0159355	0.0567247
R. wallichiana	rps4	0.00466401	0.0425158
R. wallichiana	rps7	0	0.0176488
R. wallichiana	rps8	0.0149979	0.10192
R. wallichiana	ycf1	0.046202	0.0970001
R. wallichiana	ycf2	0.00764476	0.00988888
R. wallichiana	ycf3	0.00259863	0.0346197
R. wallichiana	ycf4	0.0114156	0.0471445
R. sacra	accD	0.0110643	0.0445704
R. sacra	atpA	0.00375425	0.0482033
R. sacra	atpB	0.00283915	0.0477947
R. sacra	atpE	0.00336619	0.0634394
R. sacra	atpF	0.0158997	0.0796277
R. sacra	atpH	0	0.0708386
R. sacra	atpI	0	0.0457839
R. sacra	ccsA	0.0228493	0.0640991
R. sacra	cemA	0.0167667	0.0356548
R. sacra	clpP	0.0109726	0.0246314
R. sacra	infA	0.0172937	0.0572001
R. sacra	matK	0.027732	0.115487
R. sacra	ndhA	0.0135873	0.0550658
R. sacra	ndhB	0.000812937	0
R. sacra	ndhC	0.0129443	0.0297122
R. sacra	ndhD	0.00988538	0.0666943
R. sacra	ndhE	0.0132751	0.0278481
R. sacra	ndhF	0.029666	0.0772122
R. sacra	ndhG	0.015389	0.0310934
R. sacra	ndhH	0.00622483	0.0744613
R. sacra	ndhI	0.00820329	0.0229917
R. sacra	ndhJ	0.00308255	0.0418114
R. sacra	ndhK	0.00530552	0.0465854
R. sacra	petA	0.00699898	0.0752367
R. sacra	petB	0	0.053255
R. sacra	petD	0.00900338	0.0582814
R. sacra	petG	0	0.0526106
R. sacra	petL	0	0.103104
R. sacra	petN	0	0
R. sacra	psaA	0.001752	0.0284871
R. sacra	psaB	0.00431858	0.0319292
R. sacra	psaC	0	0.0850544
R. sacra	psaI	0	0
R. sacra	psaJ	0.0119202	0.0861697
R. sacra	psbA	0	0.0405939
R. sacra	psbB	0.00327453	0.0679282
R. sacra	psbC	0.000991541	0.0637544
R. sacra	psbD	0	0.0294044
R. sacra	psbE	0.0105727	0.035945
R. sacra	psbF	0	0.0423231
R. sacra	psbH	0.00648337	0.10105
R. sacra	psbI	0.0125755	0
R. sacra	psbJ	0	0.0390224
R. sacra	psbK	0.00674179	0
R. sacra	psbL	0.0108097	0
R. sacra	psbM	0.0249558	0
R. sacra	psbN	0	0
R. sacra	psbT	0	0.0533658
R. sacra	psbZ	0.0145642	0
R. sacra	rbcL	0.00456426	0.0347325
R. sacra	rpl14	0	0.0302831
R. sacra	rpl16	0.00686713	0.0962499
R. sacra	rpl2	0.00340291	0.00434424
R. sacra	rpl20	0.0132406	0.0630792
R. sacra	rpl22	0.0105062	0.105153
R. sacra	rpl23	0.00466732	0.0160235
R. sacra	rpl32	0	0.0703038
R. sacra	rpl33	0	0.0320437
R. sacra	rpl366	0	0.0523311
R. sacra	rpoA	0.0191691	0.0563753
R. sacra	rpoB	0.00665079	0.0459425
R. sacra	rpoC1	0.00486459	0.0325669
R. sacra	rpoC2	0.0193801	0.047078
R. sacra	rps11	0.00356652	0.0310256
R. sacra	rps12	0	0.0209989
R. sacra	rps14	0	0.0190809
R. sacra	rps15	0.0181532	0.106795
R. sacra	rps16	0.00974229	0.0743812
R. sacra	rps18	0.00956056	0.057223
R. sacra	rps19	0.010609	0.0360139
R. sacra	rps2	0.00549129	0.0526779
R. sacra	rps3	0.0183837	0.0593239
R. sacra	rps4	0.00711939	0.0409935
R. sacra	rps7	0	0.0176488
R. sacra	rps8	0.0149979	0.10192
R. sacra	ycf1	0.0472692	0.0923011
R. sacra	ycf2	0.00780627	0.0100144
R. sacra	ycf3	0.00259863	0.0346197
R. sacra	ycf4	0.0111397	0.0418212
