# Supplementary material for: Comparative analysis of the organelle genomes of three Rhodiola species provide insights into their structural dynamics and sequence divergences
Source: BMC Plant Biol. 2023 Mar 22;23:156. doi: 10.1186/s12870-023-04159-1 (PMC10031898; doi:10.1186/s12870-023-04159-1)
Supplement: Supplementary file 14 — Supplementary Material 14 [file 12870_2023_4159_MOESM14_ESM.xlsx]

## Sheet: Sheet1
Table S11. The dN and dS values of mitochondrial genes in three Rhodiola species
species	gene	dN	dS
R. crenulata	atp1	0.00385518	0.0124221
R. crenulata	atp4	0.0023477	0.00736795
R. crenulata	atp8	0.0173011	0.0151691
R. crenulata	ccmB	0.00411778	0
R. crenulata	ccmC	0.00185059	0
R. crenulata	ccmFc	0.00390681	0.00346646
R. crenulata	cox1	0.000886068	0.0134176
R. crenulata	cox3	0.00159081	0.00609692
R. crenulata	matR	0.0081497	0.0136543
R. crenulata	mttB	0	0.00682292
R. crenulata	nad2	0	0.00884339
R. crenulata	nad4	0	0.00671771
R. crenulata	nad4L	0	0.0171381
R. crenulata	nad7	0.00117222	0.00613082
R. crenulata	nad9	0.00261856	0.0247047
R. crenulata	rpl10	0	0
R. crenulata	rpl5	0.00220585	0.0202688
R. crenulata	rps13	0	0
R. wallichiana	atp1	0.0064842	0.0136218
R. wallichiana	atp4	0	0.00923404
R. wallichiana	atp8	0.0195505	0.0164503
R. wallichiana	ccmB	0.00619266	0
R. wallichiana	ccmC	0.00185059	0.00707835
R. wallichiana	ccmFc	0.0039158	0.00346374
R. wallichiana	cox1	0.0063319	0.021065
R. wallichiana	cox3	0.00159107	0.0122754
R. wallichiana	matR	0.00382853	0.0074866
R. wallichiana	mttB	0	0.00682292
R. wallichiana	nad2	0.0513262	0.0850994
R. wallichiana	nad4	0	0.00671771
R. wallichiana	nad4L	0	0.0171381
R. wallichiana	nad7	0.00117222	0.00613082
R. wallichiana	nad9	0.00261856	0.0247047
R. wallichiana	rpl10	0	0
R. wallichiana	rpl5	0.00442403	0.0202688
R. wallichiana	rps13	0	0
R. sacra	atp1	0.00464166	0.011243
R. sacra	atp4	0	0.00923404
R. sacra	atp8	0.022823	0.0134957
R. sacra	ccmB	0.0020536	0
R. sacra	ccmC	0.00931591	0.0070431
R. sacra	ccmFc	0.00507072	0.00931275
R. sacra	cox1	0.000886068	0.0134176
R. sacra	cox3	0.00318768	0.00609692
R. sacra	matR	0.00570544	0.0181331
R. sacra	mttB	0	0.00682292
R. sacra	nad2	0	0.00884339
R. sacra	nad4	0.00416936	0.00726916
R. sacra	nad4L	0	0.0171381
R. sacra	nad7	0.00308126	0.00682141
R. sacra	nad9	0.00261856	0.0247047
R. sacra	rpl10	0	0
R. sacra	rpl5	0.00478869	0.022455
R. sacra	rps13	0	0
